# Supplementary material for: Clinical Outcomes and Cost Analysis in Patients with Heart Failure Undergoing Transcatheter Edge-to-Edge Repair for Mitral Valve Regurgitation
Source: J Pers Med. 2024 Sep 15;14(9):978. doi: 10.3390/jpm14090978 (PMC11433586; doi:10.3390/jpm14090978)
Supplement: Supplementary file 1 [file jpm-14-00978-s001.zip]

Archive with 1 entries (1 files):
- jpm-3106717-supplementary.pdf
